# Supplementary material for: A Weighted Neural Network Model Based on Laboratory Tests for Identifying Lymph Node Metastases in Esophageal Squamous Cell Carcinomas
Source: Biosensors (Basel). 2026 Jul 10;16(7):377. doi: 10.3390/bios16070377 (PMC13406964; doi:10.3390/bios16070377)
Supplement: Supplementary file 1 [file biosensors-16-00377-s001.zip]

Archive with 1 entries (1 files):
- biosensors-4312170-supplementary.pdf
